# Supplementary material for: Asian wild rice is a hybrid swarm with extensive gene flow and feralization from domesticated rice
Source: Genome Res. 2017 Jun;27(6):1029–38. doi: 10.1101/gr.204800.116 (PMC5453317; doi:10.1101/gr.204800.116)
Supplement: Supplemental Material [file supp_gr.204800.116_Supplemental_Table_S1.xls]

## Sheet: Supplementary Table 1
Accession ID	Data availability (1*)	Subgroups in Huang et. al.	Subgroups in current study	domesticated sh4 idenfication (2*)	domesticated sh4 confirmation (3*)	domesticated PROG1 idenfication (2*)	domesticated PROG1 confirmation (4*)
W1238	NED	Or-III	NA
W3016	NED	Or-III	NA
W1726	CD	Or-I	NA
W3021	CD	Or-III	NA
W3105	CD	Or-I	NA
W0108	NA	Or-II	NA
W0143	NA	Or-II	NA
W0163	NA	Or-II	NA
W0171	NA	Or-II	NA
W1554	NA	Or-II	NA
W1683	NA	Or-II	NA
W0101	Yes	Or-I	Admixture
W0102	Yes	Or-I	Admixture
W0103	Yes	Or-I	Admixture	Y	Y	Y	Y
W0106	Yes	Or-I	Admixture
W0107	Yes	Or-I	Admixture
W0120	Yes	Or-II	Or-A
W0121	Yes	Or-I	Admixture	Y	Y	Y	Y
W0123	Yes	Or-I	Admixture
W0124	Yes	Or-I	Admixture
W0125	Yes	Or-III	Or-C
W0126	Yes	Or-III	Admixture
W0128	Yes	Or-I	Admixture	Y	Y
W0130	Yes	Or-I	Or-E	Y	Y	Y	Y
W0132	Yes	Or-II	Or-A
W0133	Yes	Or-III	Or-C
W0134	Yes	Or-III	Or-C
W0135	Yes	Or-III	Or-C
W0136	Yes	Or-III	Or-C
W0137	Yes	Or-III	Or-C
W0138	Yes	Or-III	Or-C
W0141	Yes	Or-III	Or-C			Y	Y
W0144	Yes	Or-I	Admixture
W0145	Yes	Or-II	Admixture	Y	Y	Y	Y
W0147	Yes	Or-I	Admixture			Y	Y
W0148	Yes	Or-I	Admixture			Y	Y
W0149	Yes	Or-III	Admixture			Y	Y
W0151	Yes	Or-I	Admixture	Y	Y	Y	Y
W0152	Yes	Or-I	Admixture
W0153	Yes	Or-III	Or-C
W0157	Yes	Or-II	Admixture			Y	Y
W0164	Yes	Or-II	Admixture
W0165	Yes	Or-II	Admixture
W0166	Yes	Or-II	Or-A
W0168	Yes	Or-I	Or-D
W0169	Yes	Or-II	Or-A
W0170	Yes	Or-I	Or-D
W0172	Yes	Or-III	Or-C
W0173	Yes	Or-I	Admixture	Y	NA
W0174	Yes	Or-II	Or-A
W0175	Yes	Or-II	Admixture	Y	NA
W0176	Yes	Or-I	Admixture			Y	Y
W0178	Yes	Or-I	Or-F	Y	NA	Y	Y
W0179	Yes	Or-I	Or-F	Y	Y	Y	Y
W0180	Yes	Or-II	Or-A
W0234	Yes	Or-II	Admixture	Y	Y	Y	Y
W0549	Yes	Or-III	Or-C
W0573	Yes	Or-III	Or-C
W0574	Yes	Or-I	Or-E	Y	Y	Y	Y
W0576	Yes	Or-II	Or-A
W0587	Yes	Or-II	Admixture	Y	Y	Y	Y
W0589	Yes	Or-I	Or-E	Y	Y	Y	Y
W0590	Yes	Or-I	Admixture	Y	Y
W0593	Yes	Or-III	Or-C
W0594	Yes	Or-II	Admixture	Y	Y	Y	Y
W0596	Yes	Or-II	Admixture	Y	Y
W0600	Yes	Or-II	Or-A
W0605	Yes	Or-I	Admixture
W0606	Yes	Or-II	Admixture	Y	Y	Y	Y
W0610	Yes	Or-I	Admixture	Y	Y	Y	Y
W0621	Yes	Or-III	Admixture
W0623	Yes	Or-III	Admixture
W0624	Yes	Or-II	Or-A
W0625	Yes	Or-III	Admixture
W0626	Yes	Or-I	Or-D
W0627	Yes	Or-I	Or-D
W0628	Yes	Or-II	Or-A
W0629	Yes	Or-III	Admixture
W0630	Yes	Or-I	Or-D
W0631	Yes	Or-I	Admixture			Y	Y
W0632	Yes	Or-I	Admixture	Y	Y	Y	Y
W0633	Yes	Or-I	Or-D
W0634	Yes	Or-II	Or-A
W0635	Yes	Or-II	Admixture			Y	Y
W0637	Yes	Or-III	Admixture	Y		Y	NA
W0638	Yes	Or-I	Admixture	Y	Y	Y	Y
W0639	Yes	Or-I	Admixture	Y	Y	Y	Y
W1080	Yes	Or-I	Admixture	Y	Y	Y	Y
W1082	Yes	Or-I	Or-E	Y	Y	Y	Y
W1083	Yes	Or-I	Or-E	Y	Y	Y	Y
W1084	Yes	Or-I	Or-E	Y	NA	Y	Y
W1086	Yes	Or-I	Or-F	Y	Y	Y	Y
W1087	Yes	Or-II	Admixture	Y	NA
W1090	Yes	Or-I	Or-F	Y	Y	Y	Y
W1092	Yes	Or-I	Or-F	Y	Y	Y	Y
W1093	Yes	Or-II	Admixture
W1096	Yes	Or-II	Admixture
W1102	Yes	Or-III	Admixture	Y	Y	Y	Y
W1105	Yes	Or-I	Or-E	Y	Y	Y	Y
W1107	Yes	Or-I	Admixture	Y	Y	Y	Y
W1111	Yes	Or-I	Or-F	Y	NA	Y	Y
W1112	Yes	Or-I	Or-F	Y	NA	Y	Y
W1114	Yes	Or-III	Admixture	Y	Y	Y	Y
W1117	Yes	Or-I	Or-F	Y	NA	Y	Y
W1119	Yes	Or-III	Admixture	Y	Y	Y	Y
W1121	Yes	Or-I	Or-E	Y	Y	Y	Y
W1122	Yes	Or-II	Or-A
W1124	Yes	Or-II	Admixture			Y	Y
W1126	Yes	Or-II	Or-A
W1142	Yes	Or-I	Admixture	Y	Y
W1143	Yes	Or-I	Admixture	Y	Y	Y	Y
W1161	Yes	Or-III	Or-C			Y	Y
W1214	Yes	Or-III	Or-A
W1230	Yes	Or-I	Or-D
W1236	Yes	Or-II	Admixture
W1244	Yes	Or-III	Or-C
W1292	Yes	Or-II	Admixture
W1294	Yes	Or-III	Or-C
W1295	Yes	Or-I	Admixture	Y	Y	Y	Y
W1532	Yes	Or-I	Admixture	Y	Y	Y	Y
W1533	Yes	Or-I	Admixture
W1534	Yes	Or-III	Or-C			Y	Y
W1536	Yes	Or-III	Or-C
W1542	Yes	Or-III	Or-C			Y	Y
W1546	Yes	Or-I	Or-D
W1547	Yes	Or-I	Or-D
W1550	Yes	Or-II	Admixture
W1551	Yes	Or-I	Or-D
W1552	Yes	Or-II	Or-A
W1553	Yes	Or-II	Admixture	Y	Y
W1555	Yes	Or-II	Or-A
W1556	Yes	Or-II	Admixture
W1557	Yes	Or-II	Or-A
W1558	Yes	Or-II	Or-A
W1559	Yes	Or-I	Or-F	Y	Y
W1560	Yes	Or-III	Admixture	Y	Y
W1619	Yes	Or-I	Or-D
W1666	Yes	Or-I	Admixture			Y	NA
W1668	Yes	Or-III	Admixture	Y	Y
W1669	Yes	Or-III	Admixture
W1675	Yes	Or-I	Or-F	Y	Y	Y	Y
W1676	Yes	Or-I	Admixture			Y	Y
W1677	Yes	Or-I	Admixture			Y	Y
W1679	Yes	Or-I	Admixture
W1681	Yes	Or-I	Admixture
W1685	Yes	Or-I	Admixture
W1687	Yes	Or-II	Admixture
W1690	Yes	Or-I	Or-D
W1695	Yes	Or-I	Or-D
W1696	Yes	Or-I	Admixture
W1698	Yes	Or-I	Or-D
W1700	Yes	Or-I	Or-D
W1715	Yes	Or-II	Admixture
W1716	Yes	Or-III	Admixture
W1718	Yes	Or-II	Admixture			Y	Y
W1719	Yes	Or-I	Admixture	Y	Y	Y	Y
W1721	Yes	Or-I	Admixture	Y	Y	Y	Y
W1723	Yes	Or-I	Admixture	Y	Y	Y	Y
W1724	Yes	Or-III	Admixture
W1725	Yes	Or-III	Admixture
W1727	Yes	Or-I	Or-D
W1731	Yes	Or-I	Admixture
W1732	Yes	Or-III	Admixture			Y	Y
W1735	Yes	Or-I	Admixture	Y	Y
W1736	Yes	Or-II	Admixture			Y	Y
W1737	Yes	Or-I	Admixture			Y	Y
W1738	Yes	Or-I	Admixture			Y	Y
W1739	Yes	Or-III	Or-C
W1740	Yes	Or-I	Or-E	Y	NA	Y	Y
W1741	Yes	Or-I	Or-E	Y	Y	Y	Y
W1742	Yes	Or-II	Admixture			Y	Y
W1743	Yes	Or-I	Admixture
W1746	Yes	Or-III	Admixture
W1747	Yes	Or-I	Admixture
W1748	Yes	Or-III	Admixture
W1749	Yes	Or-I	Admixture
W1750	Yes	Or-I	Admixture			Y	Y
W1751	Yes	Or-I	Admixture			Y	Y
W1753	Yes	Or-I	Or-E	Y	Y	Y	Y
W1754	Yes	Or-I	Admixture
W1756	Yes	Or-I	Or-E	Y	Y	Y	Y
W1757	Yes	Or-I	Or-E	Y	Y	Y	Y
W1759	Yes	Or-III	Admixture
W1761	Yes	Or-I	Admixture
W1762	Yes	Or-I	Admixture	Y	Y	Y	Y
W1766	Yes	Or-III	Admixture
W1770	Yes	Or-I	Admixture
W1777	Yes	Or-III	Admixture
W1780	Yes	Or-II	Admixture
W1782	Yes	Or-III	Or-C
W1783	Yes	Or-III	Or-C
W1784	Yes	Or-III	Or-C
W1787	Yes	Or-I	Or-D
W1788	Yes	Or-I	Admixture			Y	Y
W1790	Yes	Or-II	Or-A
W1792	Yes	Or-I	Or-D
W1794	Yes	Or-I	Admixture	Y	Y
W1795	Yes	Or-I	Admixture	Y	Y
W1798	Yes	Or-II	Or-A
W1802	Yes	Or-I	Admixture	Y	Y	Y	Y
W1803	Yes	Or-III	Admixture	Y	NA	Y	Y
W1804	Yes	Or-II	Admixture
W1806	Yes	Or-I	Admixture	Y	NA	Y	NA
W1807	Yes	Or-III	Or-C
W1809	Yes	Or-III	Or-C
W1810	Yes	Or-II	Admixture	Y	Y	Y	Y
W1811	Yes	Or-III	Or-C
W1813	Yes	Or-III	Or-C
W1818	Yes	Or-I	Or-E	Y	Y	Y	Y
W1819	Yes	Or-I	Or-E	Y	Y	Y	Y
W1820	Yes	Or-I	Or-E			Y	Y
W1821	Yes	Or-I	Or-E			Y	NA
W1822	Yes	Or-I	Or-E	Y	NA	Y	Y
W1823	Yes	Or-I	Or-E			Y	Y
W1824	Yes	Or-I	Admixture	Y	Y
W1825	Yes	Or-I	Admixture	Y	Y	Y	Y
W1832	Yes	Or-I	Or-D
W1839	Yes	Or-I	Or-F	Y	Y	Y	Y
W1844	Yes	Or-III	Or-B
W1849	Yes	Or-II	Or-A
W1850	Yes	Or-II	Or-A
W1852	Yes	Or-I	Admixture			Y	Y
W1853	Yes	Or-I	Or-D
W1854	Yes	Or-II	Or-A
W1857	Yes	Or-II	Or-A
W1858	Yes	Or-II	Admixture	Y	Y	Y	Y
W1859	Yes	Or-II	Or-A
W1862	Yes	Or-II	Or-A
W1865	Yes	Or-I	Or-D
W1866	Yes	Or-I	Or-D
W1870	Yes	Or-II	Admixture
W1873	Yes	Or-II	Admixture	Y	Y
W1879	Yes	Or-I	Or-D
W1880	Yes	Or-II	Or-A
W1881	Yes	Or-I	Admixture
W1882	Yes	Or-II	Or-A
W1884	Yes	Or-II	Or-A
W1890	Yes	Or-II	Or-A
W1891	Yes	Or-II	Or-A
W1893	Yes	Or-I	Or-D
W1895	Yes	Or-II	Or-A
W1896	Yes	Or-II	Or-A
W1912	Yes	Or-I	Or-D
W1914	Yes	Or-I	Admixture	Y	NA
W1916	Yes	Or-II	Or-A
W1919	Yes	Or-II	Or-A
W1921	Yes	Or-I	Or-D
W1925	Yes	Or-I	Or-D
W1927	Yes	Or-II	Admixture	Y	NA
W1928	Yes	Or-I	Admixture
W1935	Yes	Or-I	Admixture			Y	Y
W1939	Yes	Or-II	Or-A
W1940	Yes	Or-II	Or-A
W1943	Yes	Or-III	Or-B
W1945	Yes	Or-III	Or-B
W1952	Yes	Or-III	Or-B
W1957	Yes	Or-III	Admixture
W1958	Yes	Or-III	Admixture
W1959	Yes	Or-I	Admixture			Y	Y
W1963	Yes	Or-III	Or-B	Y	NA
W1970	Yes	Or-I	Admixture
W1971	Yes	Or-II	Or-A
W1972	Yes	Or-II	Or-A
W1973	Yes	Or-III	Admixture
W1974	Yes	Or-II	Or-A
W1975	Yes	Or-II	Or-A
W1976	Yes	Or-II	Admixture
W1977	Yes	Or-II	Or-A
W1978	Yes	Or-II	Or-A
W1979	Yes	Or-II	Or-A
W1981	Yes	Or-II	Or-A
W1983	Yes	Or-I	Or-E			Y	Y
W1989	Yes	Or-III	Or-C
W1990	Yes	Or-III	Or-C
W1991	Yes	Or-III	Or-C
W1993	Yes	Or-III	Or-C
W1995	Yes	Or-III	Or-C
W1998	Yes	Or-III	Or-C
W2003	Yes	Or-III	Or-C
W2005	Yes	Or-III	Or-C
W2007	Yes	Or-III	Or-C			Y	Y
W2008	Yes	Or-III	Or-C			Y	Y
W2010	Yes	Or-III	Or-C
W2012	Yes	Or-III	Or-C
W2014	Yes	Or-III	Or-C
W2017	Yes	Or-II	Or-A
W2021	Yes	Or-II	Or-A
W2022	Yes	Or-II	Or-A
W2024	Yes	Or-II	Or-A
W2025	Yes	Or-II	Or-A
W2030	Yes	Or-II	Or-A
W2036	Yes	Or-III	Admixture	Y	NA	Y	Y
W2050	Yes	Or-II	Admixture			Y	Y
W2051	Yes	Or-II	Admixture
W2052	Yes	Or-II	Admixture
W2053	Yes	Or-I	Or-E	Y	NA	Y	Y
W2055	Yes	Or-II	Or-A
W2056	Yes	Or-II	Or-A
W2057	Yes	Or-III	Or-A
W2060	Yes	Or-I	Or-E	Y	Y	Y	Y
W2061	Yes	Or-I	Or-F	Y	Y	Y	Y
W2063	Yes	Or-I	Or-E	Y	Y
W2064	Yes	Or-I	Or-E	Y	NA	Y	Y
W2066	Yes	Or-III	Admixture
W2078	Yes	Or-III	Or-A
W2099	Yes	Or-III	Or-A
W2108	Yes	Or-III	Or-A
W2193	Yes	Or-I	Or-E
W2197	Yes	Or-II	Or-A
W2198	Yes	Or-III	Or-B
W2263	Yes	Or-I	Or-D
W2264	Yes	Or-II	Or-A
W2265	Yes	Or-I	Or-D
W2266	Yes	Or-II	Or-A
W2267	Yes	Or-III	Or-A
W2268	Yes	Or-I	Or-D
W2269	Yes	Or-I	Admixture			Y	Y
W2271	Yes	Or-I	Or-D
W2272	Yes	Or-II	Or-A
W2275	Yes	Or-I	Or-D
W2276	Yes	Or-II	Admixture			Y	Y
W2277	Yes	Or-I	Or-D
W2278	Yes	Or-I	Admixture
W2282	Yes	Or-II	Or-A
W2283	Yes	Or-II	Or-A	Y	Y
W2284	Yes	Or-II	Or-A	Y	Y
W2288	Yes	Or-II	Or-A
W2296	Yes	Or-I	Or-D
W2298	Yes	Or-I	Or-D
W2299	Yes	Or-I	Or-D
W2301	Yes	Or-I	Or-D
W2302	Yes	Or-I	Or-D
W2303	Yes	Or-I	Or-D
W2304	Yes	Or-I	Or-D
W2305	Yes	Or-I	Or-D
W2306	Yes	Or-I	Or-D
W2307	Yes	Or-I	Or-D
W2308	Yes	Or-II	Or-A
W2310	Yes	Or-II	Admixture
W2311	Yes	Or-II	Admixture	Y	NA	Y	Y
W2316	Yes	Or-I	Admixture	Y	Y	Y	Y
W2318	Yes	Or-II	Or-A	Y	Y
W2319	Yes	Or-I	Admixture	Y	Y	Y	Y
W2320	Yes	Or-II	Or-A			Y	Y
W2321	Yes	Or-II	Or-A			Y	Y
W2322	Yes	Or-II	Or-A
W2327	Yes	Or-II	Or-A
W2331	Yes	Or-I	Admixture			Y	Y
W2332	Yes	Or-I	Admixture	Y	Y	Y	Y
W3000	Yes	Or-III	Or-B
W3001	Yes	Or-III	Admixture
W3002	Yes	Or-III	Or-B
W3003	Yes	Or-II	Admixture
W3004	Yes	Or-III	Admixture
W3005	Yes	Or-III	Or-B
W3006	Yes	Or-III	Admixture	Y	Y
W3007	Yes	Or-III	Admixture
W3008	Yes	Or-III	Admixture
W3009	Yes	Or-III	Admixture
W3010	Yes	Or-III	Admixture			Y	N
W3011	Yes	Or-III	Admixture
W3012	Yes	Or-III	Admixture
W3013	Yes	Or-III	Or-B
W3014	Yes	Or-III	Admixture
W3015	Yes	Or-III	Or-B
W3017	Yes	Or-III	Admixture
W3018	Yes	Or-III	Or-B
W3019	Yes	Or-III	Admixture
W3020	Yes	Or-III	Or-B
W3022	Yes	Or-III	Admixture			Y	N
W3023	Yes	Or-III	Admixture	Y	Y
W3024	Yes	Or-III	Admixture
W3025	Yes	Or-III	Admixture
W3026	Yes	Or-III	Or-B
W3027	Yes	Or-III	Or-B
W3028	Yes	Or-III	Or-B
W3029	Yes	Or-III	Or-B	Y	Y
W3030	Yes	Or-III	Admixture
W3031	Yes	Or-III	Or-B
W3032	Yes	Or-III	Or-B
W3033	Yes	Or-III	Admixture
W3034	Yes	Or-III	Or-B
W3035	Yes	Or-III	Admixture	Y	Y
W3036	Yes	Or-III	Or-B
W3037	Yes	Or-III	Or-B
W3038	Yes	Or-III	Or-B
W3039	Yes	Or-III	Or-B			Y	N
W3040	Yes	Or-III	Or-B
W3041	Yes	Or-III	Admixture
W3042	Yes	Or-III	Admixture
W3043	Yes	Or-III	Or-B
W3044	Yes	Or-III	Or-B
W3045	Yes	Or-III	Or-B
W3046	Yes	Or-III	Or-B
W3047	Yes	Or-III	Admixture
W3048	Yes	Or-III	Or-B
W3049	Yes	Or-III	Admixture
W3050	Yes	Or-III	Or-B
W3051	Yes	Or-III	Admixture
W3052	Yes	Or-III	Admixture
W3053	Yes	Or-III	Or-A
W3054	Yes	Or-III	Or-A
W3055	Yes	Or-III	Or-A
W3056	Yes	Or-III	Admixture
W3057	Yes	Or-III	Admixture
W3058	Yes	Or-III	Admixture
W3059	Yes	Or-III	Admixture
W3060	Yes	Or-III	Admixture
W3061	Yes	Or-III	Admixture
W3062	Yes	Or-III	Admixture
W3063	Yes	Or-III	Admixture
W3064	Yes	Or-III	Admixture
W3065	Yes	Or-III	Admixture
W3066	Yes	Or-III	Admixture
W3067	Yes	Or-II	Admixture
W3068	Yes	Or-II	Admixture
W3069	Yes	Or-III	Admixture
W3070	Yes	Or-III	Admixture
W3071	Yes	Or-III	Admixture
W3072	Yes	Or-II	Admixture
W3073	Yes	Or-III	Admixture
W3074	Yes	Or-III	Or-B
W3075	Yes	Or-III	Or-B
W3076	Yes	Or-III	Or-B
W3077	Yes	Or-III	Or-B			Y	Y
W3078	Yes	Or-III	Or-B
W3079	Yes	Or-III	Or-B
W3080	Yes	Or-III	Or-B
W3081	Yes	Or-III	Or-B			Y	Y
W3082	Yes	Or-III	Or-B
W3083	Yes	Or-III	Or-B
W3084	Yes	Or-II	Or-A
W3085	Yes	Or-III	Or-B
W3086	Yes	Or-III	Or-B
W3087	Yes	Or-III	Or-B
W3088	Yes	Or-III	Or-B
W3089	Yes	Or-II	Or-A
W3090	Yes	Or-II	Or-A
W3091	Yes	Or-II	Admixture	Y	Y
W3092	Yes	Or-III	Or-B
W3093	Yes	Or-III	Or-B			Y	Y
W3094	Yes	Or-III	Admixture			Y	Y
W3095	Yes	Or-III	Or-B			Y	Y
W3096	Yes	Or-III	Or-B
W3097	Yes	Or-II	Or-A
W3098	Yes	Or-II	Or-A
(1*): NA, reads data not available; NED, not enough data (reads file <100Mb); CD, reads file corrupted.
(2*): domesticated allele was identified by STRCTURE analysis, see Methods.
(3*): domesticated allele of sh4 was confirmed by genotyping at Chr4:34232985. Y, confirmed; N, not confirmed; NA, DNA of this sample is not available.
(4*): domesticated allele of PROG1 was confirmed by genotyping at Chr7:2839526.
