# Supplementary material for: Asian wild rice is a hybrid swarm with extensive gene flow and feralization from domesticated rice
Source: Genome Res. 2017 Jun;27(6):1029–38. doi: 10.1101/gr.204800.116 (PMC5453317; doi:10.1101/gr.204800.116)
Supplement: Supplemental Material [file supp_gr.204800.116_Supplemental_Table_S2.xls]

## Sheet: 工作表1
Supplementary Table 2. Number of wild rice samples with domesticated allele at PROG1 and/or sh4 in each geographic region.
Region1	Wild rice accessions	Accessions3	Accessions4
China	114	20 (17.5%)	4 (3.5%)
Thailand	89	23 (25.8%)	5 (5.6%)
West India2	59	22 (37.3%)	7 (11.9%)
East India	53	32 (60.4%)	22 (41.5%)
Bangladesh	20	15 (75.0%)	9 (45.0%)
Burma	19	8 (42.1%)	6 (31.6%)
Indonesia	19	0 (0.0%)	0 (0.0%)
Laos	15	1 (6.7%)	1 (6.7%)
Malaysia	13	8 (61.5%)	5 (38.5%)
Sri Lanka	11	4 (36.4%)	3 (27.3%)
Vietnam	10	7 (70.0%)	3 (30.0%)
Total	435	141 (32.4%)	66 (15.2%)
1 Only regions with more than 10 samples were included in the table;
2 Samples from India were divided into two populations by the 85ºE;
3 Number of wild rice accessions contain domestication allele at either sh4 or PROG1;
4 Number of wild rice accessions contain domestication allele at both sh4 and PROG1.
