# Supplementary material for: Asian wild rice is a hybrid swarm with extensive gene flow and feralization from domesticated rice
Source: Genome Res. 2017 Jun;27(6):1029–38. doi: 10.1101/gr.204800.116 (PMC5453317; doi:10.1101/gr.204800.116)
Supplement: Supplemental Material [file supp_gr.204800.116_Supplemental_Table_S3.xls]

## Sheet: 工作表1
GO Terms	Observed	Corrected P-values	Biological Process
GO:0008152	75	6.18628e-50	metabolic process
GO:0008150	69	1.00444e-45	biological_process
GO:0055114	72	2.00359e-44	oxidation-reduction process
GO:0006468	54	6.06251e-32	protein phosphorylation
GO:0006810	45	7.98547e-32	transport
GO:0006355	43	5.00559e-24	regulation of transcription, DNA-templated
GO:0055085	30	5.56665e-23	transmembrane transport
GO:0006979	22	3.04955e-19	response to oxidative stress
GO:0005975	24	1.61319e-16	carbohydrate metabolic process
GO:0046686	22	1.64388e-15	response to cadmium ion
GO:0006351	25	2.2301e-15	transcription, DNA-templated
GO:0016310	28	2.82218e-13	phosphorylation
GO:0032259	16	8.14609e-13	methylation
GO:0009651	18	8.44813e-11	response to salt stress
GO:0006508	19	4.11373e-10	proteolysis
GO:0009414	13	5.73021e-10	response to water deprivation
GO:0006952	16	1.38503e-09	defense response
GO:0042742	13	1.53264e-09	defense response to bacterium
GO:0015031	12	1.70525e-09	protein transport
GO:0009908	10	2.38801e-09	flower development
GO:0006812	10	4.12252e-09	cation transport
GO:0009611	11	3.63609e-08	response to wounding
GO:0016192	10	1.06122e-07	vesicle-mediated transport
GO:0009416	9	1.41569e-07	response to light stimulus
GO:0010229	6	2.85537e-07	inflorescence development
GO:0006811	10	5.49645e-07	ion transport
GO:0050832	9	8.07658e-07	defense response to fungus
GO:0006629	12	9.37461e-07	lipid metabolic process
GO:0009409	11	4.78615e-06	response to cold
GO:0009624	8	5.16117e-06	response to nematode
GO:0043086	8	1.15206e-05	negative regulation of catalytic activity
GO:0009737	11	1.29026e-05	response to abscisic acid
GO:0016567	9	6.30817e-05	protein ubiquitination
GO:0006412	11	0.000124359	translation
GO:0006184	7	0.000144133	obsolete GTP catabolic process
GO:0006950	9	0.000175205	response to stress
GO:0009793	9	0.000332689	embryo development ending in seed dormancy
GO:0030154	6	0.000374502	cell differentiation
GO:0015979	7	0.000394981	photosynthesis
GO:0006886	7	0.00049643	intracellular protein transport
GO:0006754	4	0.000499502	ATP biosynthetic process
GO:0006486	6	0.000586471	protein glycosylation
GO:0080167	7	0.000674518	response to karrikin
GO:0048571	3	0.00101642	long-day photoperiodism
GO:0006457	8	0.00102657	protein folding
GO:0006200	7	0.00110383	obsolete ATP catabolic process
GO:0009965	6	0.00117271	leaf morphogenesis
GO:0042538	5	0.00135271	hyperosmotic salinity response
GO:0043085	5	0.00159011	positive regulation of catalytic activity
GO:0009058	7	0.00231782	biosynthetic process
GO:0006633	6	0.002503	fatty acid biosynthetic process
GO:0045454	6	0.00344826	cell redox homeostasis
GO:0015706	4	0.00375121	nitrate transport
GO:0010027	6	0.00466526	thylakoid membrane organization
GO:0009617	5	0.00624334	response to bacterium
GO:0009744	5	0.00624334	response to sucrose
GO:0048366	5	0.00624334	leaf development
GO:0009911	4	0.00657351	positive regulation of flower development
GO:0007165	6	0.0109273	signal transduction
GO:0009733	6	0.0139492	response to auxin
GO:0009767	3	0.0159404	photosynthetic electron transport chain
GO:0019252	5	0.0162737	starch biosynthetic process
GO:0008654	3	0.0193132	phospholipid biosynthetic process
GO:0006096	5	0.0205593	glycolytic process
GO:0008033	4	0.0209713	tRNA processing
GO:0009610	3	0.0273993	response to symbiotic fungus
GO:0009556	3	0.0321629	microsporogenesis
GO:0010119	4	0.0323958	regulation of stomatal movement
GO:0000398	4	0.030234	mRNA splicing, via spliceosome
GO:0010043	4	0.0346686	response to zinc ion
GO:0016311	4	0.0346686	dephosphorylation
GO:0007275	5	0.0453518	multicellular organismal development
